# Supplementary material for: A Causal Framework for Making Individualized Treatment Decisions in Oncology
Source: Cancers (Basel). 2022 Aug 14;14(16):3923. doi: 10.3390/cancers14163923 (PMC9406391; doi:10.3390/cancers14163923)
Supplement: Supplementary file 1 [file cancers-14-03923-s001.zip]

Archive with 1 entries (1 files):
- Treatment effect calculator V3.xlsx
