# Supplementary material for: A Causal Framework for Making Individualized Treatment Decisions in Oncology
Source: Cancers (Basel). 2022 Aug 14;14(16):3923. doi: 10.3390/cancers14163923 (PMC9406391; doi:10.3390/cancers14163923)
Supplement: Supplementary file 1 [file cancers-14-03923-s001.zip › Treatment effect calculator V3.xlsx]

## Sheet: Landmark survival probabilities
Inputs are highlighted in yellow:
Time t	Milestone probability (%) at time t with control therapy	Hazard ratio (HR) point estimate
24	68.1	0.68
Approximated probabilities:
	Approximated milestone probability (%) at time t with treatment based on HR point estimate		Median survival with control	Mean survival with control
	77.0087		43.2999	62.3519
	Approximated absolute risk reduction (ARR) (%) at time t with treatment vs control based on HR point estimate		Approximated median survival with treatment	Approximated mean survival with treatment
	8.90874		63.6764	91.694
All calculations assume an exponential survival outcome distribution
